# Supplementary material for: Integrative Human Genetic and Cellular Analysis of the Pathophysiological Roles of AnxA2 in Alzheimer’s Disease
Source: Antioxidants (Basel). 2024 Oct 21;13(10):1274. doi: 10.3390/antiox13101274 (PMC11504888; doi:10.3390/antiox13101274)
Supplement: Supplementary file 1 [file antioxidants-13-01274-s001.zip]

Archive with 1 entries (1 files):
- antioxidants-3213523-supplementary.pdf
